# Supplementary material for: Evaluation of the Cytotoxic Activity of Nanostructured Lipid Carrier Systems for Fatty Acid Amides and Silk Fibroins in Breast Cancer Cell Lines
Source: Molecules. 2025 Aug 11;30(16):3337. doi: 10.3390/molecules30163337 (PMC12388404; doi:10.3390/molecules30163337)
Supplement: Supplementary file 1 [file molecules-30-03337-s001.zip]

Archive with 1 entries (1 files):
- molecules-3717647-supplementary.pdf
